# Supplementary material for: Shapify: Paths to SARS-CoV-2 frameshifting pseudoknot
Source: PLoS Comput Biol. 2023 Feb 28;19(2):e1010922. doi: 10.1371/journal.pcbi.1010922 (PMC10004594; doi:10.1371/journal.pcbi.1010922)
Supplement: S1 File — (XLSX) [file pcbi.1010922.s001.xlsx]

## Sheet: Table A
Virus	Secondary Structure Prediction	Statistics	Sequence
SARS-CoV	.((((((..(((((((((.((((....))))....(((((((((((.((.---....))))))))))((((.......))))..))).))))).))))..)).)))).............	-36.40, z-score = -0.80, R	CAGUCUGCGGAUGCAUCAACGUUUUUAAACGGGUUUGCGGUGUAAGUGCA---GCCCGUCUUACACCGUGCGGCACAGGCACUAGUACUGAUGUCGUCUACAGGGCUUUUGAUAUUUACA
SARS-CoV-2	..(((((((...(((...(((((....)))))...)))((((((((.((.---....))))))))))(((((((((((((....)).))).))))))))....)))...)))).......	-37.40, z-score = -1.06, R	CAGUCAGCUGAUGCACAAUCGUUUUUAAACGGGUUUGCGGUGUAAGUGCA---GCCCGUCUUACACCGUGCGGCACAGGCACUAGUACUGAUGUCGUAUACAGGGCUUUUGACAUCUACA
MERS-CoV	......(((((((((..((.............(..((((((((((((...........))))))))))))..).(((((.....)))))..))..)))))))))(((.........))).	-35.30, z-score = -2.93, R	CCCCAAUCUAAAGAUUCCAAUUUUUUAAACGAGUCCGGGGUUCUAUUGUAAAUGCCCGAAUAGAACCCUGUUCAAGUGGUUUGUCCACUGAUGUCGUCUUUAGGGCAUUUGACAUCUGCA
Consensus	..(((((....(((.....((((....)))).....((((((((((.((....))....)))))))))))))...)))))....(((..(((((((.............)))))))))).	-24.72 = -22.19 + -2.53	CAGUCAGCUGAUGCAUCAACGUUUUUAAACGGGUUUGCGGUGUAAGUGCA___GCCCGUCUUACACCGUGCGGCACAGGCACUAGUACUGAUGUCGUCUACAGGGCUUUUGACAUCUACA
	CAGUCAGCUGAUGCAUCAACGUUUUUAAACGGGUUUGCGGUGUAAGUGCA---GCCCGUCUUACACCGUGCGGCACAGGCACUAGUACUGAUGUCGUCUACAGGGCUUUUGACAUCUACA
Pseudoknot	------------------------------------***********************************************************************-------------
Table A: Structural similarity predictions for SARS-CoV, SARS-CoV-2, and MERS-CoV calculated using RNAz. Gaps in the alignment are represented as hyphen. Asterisks (*) in bottom pseudoknot row correspond with known location of SARS-CoV-2 and MERS-CoV -1 PRF pseudoknot native structures.
Additional Statistics
Sequences: 3
Columns: 120
Reading direction: forward
Mean pairwise identity: 69.19
Shannon entropy: 0.42089
G+C content: 0.47215
Mean single sequence MFE: -36.37
Consensus MFE: -24.72
Energy contribution: -22.19
Covariance contribution: -2.53
Combinations/Pair: 1.41
Mean z-score: -1.59
Structure conservation index: 0.68
Background model: dinucleotide
Decision model: sequence based alignment quality
SVM decision value: 1.16
SVM RNA-class probability: 0.902329
Prediction: RNA

## Sheet: Table B
ID	Stem	Free Energy (kcal/mol)	Free Energy without Dangling (kcal/mol)
1	((((((((((..........))))))))))......................................	-10.79	-9.93
2	............................((((((((................))))))))........	-4.67	-4.35
3	.............(((((.............................................)))))	-3.77	-3.7
4	............................((((.......)))).........................	-3.47	-2.42
5	........(((((..........................)))))........................	-2.74	-2.1
6	......................................((((..........))))............	-2.54	-1.24
7	.........((((....................))))...............................	-2.53	-1.34
8	..............(((...............))).................................	-2.42	-1.23
9	................((((..........))))..................................	-2.35	-1.81
10	((((............))))................................................	-2.26	-2.07
11	..............(((.....................)))...........................	-2.1	-0.91
12	..................((((...............))))...........................	-2.07	-1.01										5
13	........(((((................................)))))..................	-1.36	-0.36
14	..........((((...............))))...................................	-1.32	-0.24
15	..(((((................................)))))........................	-0.66	-0.34
16	..................(((((.......................................))))).	-0.51	0.54
17	...((((..........................))))...............................	-0.38	0.62
18	(((((((............................................)))))))..........	-0.24	0.08
Input Sequence	GCGGUGUAAGUGCAGCCCGUCUUACACCGUGCGGCACAGGCACUAGUACUGAUGUCGUAUACAGGGCU
Table B: The predicted most energetically favourable stems in SARS-CoV-2 -1 PRF stimulating pseudoknot reference sequence. These stems were used as structural guide for predicting the SARS-CoV-2 -1 PRF stimulating pseudoknot secondary structure. First column provides stem ID and the third column lists free energy of the given stem. Input sequence provided in bottom row.

## Sheet: Table C
Initial Stem ID	Secondary Structure Prediction	Free Energy (kcal/mol)	Free Energy without Dangling (kcal/mol)
1, 3, 9, 18	((((((((((...[[[[[[[))))))))))(((((((((.........))).))))))..]].]]]]]*	-18.86	-18.47
8, 11	((((((((((.(([[[[[))))))))))))(((((((((.........))).)))))).....]]]]]	-18.8	-18.48
4	((((((((((..........))))))))))..((((((([[.[[.[[[))).))))...]]]]].]].	-18.26	-15.37
14	.(((((((((...[[[[[[[)))))))))((((((((((.........))).))))))).]].]]]]]	-17.82	-17.75
5, 13, 15	..((((((((...[[[[[[[))))))))(((((((((((.........))).))))))))]].]]]]]	-17.63	-17.37
7	(((((((((....[[[[[[[.)))))))))(((((((((.........))).))))))..]].]]]]]	-17.37	-16.98
12	((((((((.....[[[[[[[..))))))))(((((((((.........))).))))))..]].]]]]]	-16.62	-16.23
6	((((((((((..........))))))))))((((((........[[[.[[[.))))))...]]].]]]	-16.24	-15.86
6s	((((((((((..........))))))))))........((((..[[[.[[[.)))).....]]].]]]	-16.08	-13.85
2	.((((((.((((([[[[[[[........[[[[[[[[...))))).)))))).]]]]]]]]]].]]]]]	-15.26	-15.26
2s1	..((((((((..........))))))))((((((((..[[[.[[.[[.....))))))))]]]].]]]	-14.84	-14.65
10	........((((([[[[[[[........[[[[[[[[[[[)))))....]]].]]]]]]]]]].]]]]]	-14.42	-13.78
16	(((((((...........[[[[[)))))))(((((((((.........))).))))))....]]]]].	-13.75	-12.38
2s2	...((((.((((([[[[[[[........[[[[[[[[[[.))))).))))]].]]]]]]]]]].]]]]]	-13.57	-13.44
10s	(((([[[[[[......))))]]]]]](((((((((((((.........))).))))))))...))...	-13.15	,-12.20
17	.........(((([[[[[....[[[[[.[[[[.))))..]]]]..]].........]]]....]]]]]	-11.64	-10.45
Input Sequence	GCGGUGUAAGUGCAGCCCGUCUUACACCGUGCGGCACAGGCACUAGUACUGAUGUCGUAUACAGGGCU
Table C: Predicted secondary structures for the SARS-CoV-2 -1 PRF stimulating pseudoknot based on the reference sequence. These structures are predicted by Iterative HFold given the input stems in Table B as structural constraints. Certain suboptimal structures (e.g. 6s or 2s1, cf. Fig 4) are reported because in these cases the structure has only slightly higher free energy than the minimum free …

## Sheet: Table D
ID	Stem	Free Energy (kcal/mol)	Free Energy without Dangling (kcal/mol)
1	(((((((((((...........)))))))))))......................................	-10.39	-9.53
2	......................................(((((.....)))))..................	-4.69	-3.69
3	.((((............))))..................................................	-4.25	-3.14
4	................(((((.............................................)))))	-3.79	-3.65
5	.....................((((((....))))))..................................	-3.24	-2.18
6	.............................................(((((................)))))	-2.81	-2.74
7	..........................(((((..........))))).........................	-2.73	-1.87
8	(((...............)))..................................................	-2.26	-1.28
9	(((..........................))).......................................	-1.95	-1.09
10	.............................(((((..............................)))))..	-1.95	-1.49
11	...((((((.......................................................)))))).	-1.84	-0.84
12	...........................................................((((...)))).	-1.09	-0.03
13	.......................................................((((........))))	-1.06	-0.92
14	..........................((((...))))..................................	-0.92	0.27
15	........................................((((......)))).................	-0.77	-0.45
16	.(((..........................)))......................................	-0.69	0.17
17	................................(((((.............................)))))	-0.67	-0.67
18	..............................(((.................................)))..	-0.48	0.06
18a	.((((.........................................)))).....................	-0.34	0.66
Input Sequence	GGGGUUCUAUUGUAAAUGCCCGAAUAGAACCCUGUUCAAGUGGUUUGUCCACUGAUGUCGUCUUUAGGGCA
Table D: Predicted most energetically favourable stems for MERS-CoV -1 PRF stimulating pseudoknot reference sequence. Stem 18a detected based on mutated sequence. These stems were used as a structural guide for the Iterative HFold program to predict the secondary structure of the -1 PRF stimulating pseudoknot. First column provides stem ID and the third column lists free energy of the given stem.…

## Sheet: Table E
Initial Stem ID	Secondary Structure Prediction	Free Energy (kcal/mol)	Free Energy without Dangling (kcal/mol)
1, 4	(((((((((((.....[[[[[.)))))))))))..(((.((((.....)))))))...........]]]]]	-17.36	-15.94
2, 3, 8	(((((((((((...........))))))))))).....(((((.....)))))......(((.....))).	-16.4	-13.48
12	(((((((((((...........))))))))))).....(((((.....)))))......((((...)))).	-16.17	-13.25
13	(((((((((((...........))))))))))).....(((((.....)))))..((((........))))	-16.14	-14.14
7	((((((((.............[[[[))))))))]]]].(((((.....)))))......(((.....))).	-14.36	-11.56
9, 16	(((((...........[[[[[....[[[)))))..(((.((((.....))))))).....]]]...]]]]]	-14.16	-12.74
6, 15	(((((((((((...........)))))))))))....(((((((.[[[[[)))).......)))..]]]]]	-13.82	-12.44
17	.((((((((((...........))))))))))[[[[[.(((((.....)))))...(....)....]]]]]	-13.65	-13.52
11	((([[[[[[[[.......))).]]]]]]]]........(((((.....)))))......(((.....))).	-12.47	-10.17
9s	(((.(((((((...........))))))))))......(((((.....)))))......(((.....))).	-12.41	-9.49
5	.((((............))))((((((....)))))).(((((.....)))))......(((.....))).	-12.01	-9.27
11s	...((((((..(...(((...((((((....)))))).(((((.....)))))..)))...)..)))))).	-11.67	-10.67
14	.((((((((((...........))))))).))).....(((((.....)))))......(((.....))).	-11.43	-8.51
18	.((((............)))).....(((([[[)))).(((((.....))))).............]]]..	-11.3	-7.95
10	.((((............))))....(((.[[[[[.(((.((((.....))))))).....))).]]]]]..	-11.24	-9.35
Input Sequence	GGGGUUCUAUUGUAAAUGCCCGAAUAGAACCCUGUUCAAGUGGUUUGUCCACUGAUGUCGUCUUUAGGGCA
Table E: Predicted secondary structures for MERS-CoV -1 PRF stimulating pseudoknot based on the reference sequence. These structures are predicted by Iterative HFold given the input stems in Table D as structural constraints. Input sequence provided in bottom row.

## Sheet: Table F
Mutation	ID	Stem	FreeEnergy (kcal/mol)	FreeEnergy without Dangling (kcal/mol)
C13U	13a	.........((((((......)))))).........................................	-1.87	-1.31
		GCGGUGUAAGUGUAGCCCGUCUUACACCGUGCGGCACAGGCACUAGUACUGAUGUCGUAUACAGGGCU
U20C	5a	..................(((...........))).................................	-2.99	-1.23
	5b	..((((...........))))...............................................	-2.77	-1.72
		GCGGUGUAAGUGCAGCCCGCCUUACACCGUGCGGCACAGGCACUAGUACUGAUGUCGUAUACAGGGCU
G29U	2a	..((((((((..........))))))))........................................	-8.39	-7.34
	3a	.............................(((((((................))))))).........	-3.86	-3.44
	11a	..........................(((((..............................)))))..	-2.13	-1.67
	13b	....((((((.................))))))...................................	-2.04	-0.96
	15a	..........(((((.............)))))...................................	-0.92	0.16
		GCGGUGUAAGUGCAGCCCGUCUUACACCUUGCGGCACAGGCACUAGUACUGAUGUCGUAUACAGGGCU
C43U	4a	......................................(((((((....)))))))............	-3.74	-2.44
		GCGGUGUAAGUGCAGCCCGUCUUACACCGUGCGGCACAGGCAUUAGUACUGAUGUCGUAUACAGGGCU
U47C	4b	............................((((.............))))...................	-3.54	-2.49
	8a	.((((((......................................)))))).................	-2.46	-2
		GCGGUGUAAGUGCAGCCCGUCUUACACCGUGCGGCACAGGCACUAGCACUGAUGUCGUAUACAGGGCU
U58C	18a	.........((((...........................................))))........	-0.27	0.05
		GCGGUGUAAGUGCAGCCCGUCUUACACCGUGCGGCACAGGCACUAGUACUGAUGUCGCAUACAGGGCU
C62U	13c	..................((((((.....................................)))))).	-1.96	-0.91
		GCGGUGUAAGUGCAGCCCGUCUUACACCGUGCGGCACAGGCACUAGUACUGAUGUCGUAUAUAGGGCU
Table F: Predicted most energetically favourable stems for SARS-CoV-2 -1 PRF stimulating pseudoknot mutated sequences. These stems were used as structural guide for predicting the SARS-CoV-2 -1 PRF stimulating pseudoknot secondary structure. Predictions in each row are based on the sequence with the mutation given in the first column. Second column provides stem ID and the fourth column provides …

## Sheet: Table G
Initial Stem ID	Secondary Structure Prediction	Free Energy (kcal/mol)	Free Energy without Dangling (kcal/mol)
1, 3, 8, 9, 11, 18	((((((((((...[[[[[[[))))))))))[[[[[[[[[.........]]].]]]]]]..]].]]]]]*	-18.8505	-18.4705
4	[[[[[[[[[[..........]]]]]]]]]]..((((((([[.[[.[[[))).))))...]]]]].]].	-18.2632	-15.3732
5, 15	..[[[[[[[[...(((((((]]]]]]]](((((((([[[.........]]].)))))))))).)))))	-17.6204	-17.3704
7	(((((((((....[[[[[[[.)))))))))[[[[[[[[[.........]]].]]]]]]..]].]]]]]	-17.3599	-16.9799
12	((((((((.....[[[[[[[..))))))))[[[[[[[[[.........]]].]]]]]]..]].]]]]]	-16.608	-16.228
6	[[[[[[[[[[..........]]]]]]]]]][[[[[[........(((.(((.]]]]]]...))).)))	-16.2446	-15.8646
6s	[[[[[[[[[[..........]]]]]]]]]]........((((..[[[.[[[.)))).....]]].]]]	-16.0745	-13.8545
13a	[[[[[[[[[[......((((]]]]]]]]]]))))....[[[.[[.[[[[.......]]]]..]].]]]	-15.1585	-14.6185
2	..[[[[[[[[..........]]]]]]]]((((((((..[[[.[[.[[.....))))))))]]]].]]]	-14.8393	-14.6493
2s	.((((((.((((([[[[[[[........[[[[[[[[...))))).)))))).]]]]]]]]]].]]]]]	-14.7369	-14.7369
10	[[[[.[[..(((((]]]]]]..))))).[[[[[[[[[[[.........]]].]]]]]]]]........	-13.8398	-12.7698
16	[[[[[[[...........(((((]]]]]]][[[[[[[[[.........]]].]]]]]]....))))).	-13.75	-12.38
17	..[[[[[..[[[[(((((....(((((.((((.]]]]..]]]]].))))....)).)))....)))))	-13.2004	-13.2004
10s	(((([[[[[[......))))]]]]]][[[[[[[[[[[[[.........]]].]]]]]]]]...]]...	-13.1512	-12.2012
Input Sequence	GCGGUGUAAGUGUAGCCCGUCUUACACCGUGCGGCACAGGCACUAGUACUGAUGUCGUAUACAGGGCU
Table G: Predicted secondary structures for SARS-CoV-2 -1 PRF stimulating pseudoknot with C13U mutation. These structures are predicted by Iterative HFold given the input structures in Table B, as well as stem 13a in Table F, as structural constraint. Input sequence provided in bottom row, U mutation italicized in red. Native structure is marked with an asterisk (*) in row 1.

## Sheet: Table H
Initial Stem ID	Secondary Structure Prediction	Free Energy (kcal/mol)	Free Energy without Dangling (kcal/mol)
1, 3, 8, 11	[[[[[[[[[[.[[(((((]]]]]]]]]]]][[[[[[[[[.........]]].]]]]]].....)))))	-20.21	-19.89
5, 13, 15	..[[[[[[[[.[[(((((]]]]]]]]]](((((((((((.........))).))))))))...)))))	-19.3	-18.79
4	[[[[[[[[[[.[[.....]]]]]]]]]]]]..((((((([[.[[.[[[))).))))...]]]]].]].	-18.85	-15.96
1s, 9	((((((((((...[[[[[..))))))))))[[[[[[[[[.........]]].]]]]]].....]]]]]	-18.53	-18.14
14	.(((((((((...[[[[[..)))))))))[[[[[[[[[[.........]]].]]]]]]]....]]]]]	-17.85	-17.43
5a, 7	(((((((((....[[[[[...)))))))))[[[[[[[[[.........]]].]]]]]].....]]]]]	-17.04	-16.65
6	[[[[[[[[[[.[[.....]]]]]]]]]]]][[[[[[........(((.(((.]]]]]]...))).)))	-16.83	-16.45
6s	[[[[[[[[[[.[[.....]]]]]]]]]]]]........((((..[[[.[[[.)))).....]]].]]]	-16.66	-14.44
12	(((((((([[[[[...[[[[..))))))))]]]].....]]]]].[[.[[[..........]]].]].	-16.49	-15.31
2	..[[[[[[[[.[[.....]]]]]]]]]]((((((((..[[[.[[.[[.....))))))))]]]].]]]	-15.43	-15.24
18	[[[[[[[......(((((....(]]]]]]][[[[[[[[[.........]]].]]]]]])....)))))	-15.37	-15.3
16	[[[[[[[...........(((((]]]]]]][[[[[[[[[.........]]].]]]]]]....))))).	-15.34	-13.97
5b	[[[[[[[[(((((.(((.....]]]]]]]]..)))....))))).[[.[[[..........]]].]].	-14.92	-12.88
2s	[[[[[[[[(((((((...((((]]]]]]]].......)))).)).)))))...[[[........]]].	-14.85	-12.4
10	(((([[[[[[......))))]]]]]][[[[[[[[[[[[[.........]]].]]]]]]]]...]]...	-14.18	-13.23
10s	........((((([[[[[..........[[[[[[[[[[[)))))....]]].]]]]]]]]...]]]]]	-14.08	-13.44
17	[[[[[[[[.....(((((((((]]]]]]]].......))))......................)))))	-13.37	-12.41
Input Sequence	GCGGUGUAAGUGCAGCCCGCCUUACACCGUGCGGCACAGGCACUAGUACUGAUGUCGUAUACAGGGCU
Table H: Predicted secondary structures for SARS-CoV-2 -1 PRF stimulating pseudoknot with U20C mutation. These structures are predicted by Iterative HFold given the input structures in Table B, as well as stems 5a and 5b in Table F, as structural constraint. Input sequence provided in bottom row, C mutation italicized in red.

## Sheet: Table I
Initial Stem ID	Secondary Structure Prediction	Free Energy (kcal/mol)	Free Energy without Dangling (kcal/mol)
3, 5, 13, 15	..[[[[[[[[.[[(((((]]]]]]]]]].[[[[[[[[[[.........]]].]]]]]]]....)))))	-17.75	-16.35
2a, 9, 15a, 18	..((((((((...[[[[[[[)))))))).[[[[[[[[[[.........]]].]]]]]]].]].]]]]]	-17.46	-16.34
7	..(((((((....[[[[[[[.))))))).[[[[[[[[[[.........]]].]]]]]]].]].]]]]]	-15.97	-14.85
3a	..[[[[[[[[..........]]]]]]]].[[[[[[[[[(((.((.(((.]].]]]]]]]))))).)))	-15.93	-14.88
3as1	..[[[[[[[[..........]]]]]]]].(((((((..[[[.[[.[[[....)))))))]]]]].]]]	-15.63	-14.58
8, 11	((((((((((.(([[[[[))))))))))..))[[[[[[[.........]]].]]]].......]]]]]	-15.07	-14.09
6	..[[[[[[[[..........]]]]]]]].[[[[[[[........(((.(((.]]]]]]]..))).)))	-14.9	-13.44
3as2	.((((((.((((([[[[[...........[[[[[[[...))))).)))))).]]]]]]]....]]]]]	-14.34	-14.34
6s	[[[[[[[[[[..........]]]]]]]]..]]......((((..[[[.[[[.)))).....]]].]]]	-14.24	-11.9
10	........((((([[[[[...........[[[[[[[[[[)))))....]]].]]]]]]]....]]]]]	-13.5	-12.86
10s	(((([[[[[[......))))]]]]]][[[[[[[[[[[[[.........]]].]]]]]]]...]]]...	-13.28	-12.33
17	..[[[[[..[[[[(((((....(((((.(((..]]]]..]]]]].....))).)).)))....)))))	-13.27	-12.95
8s	[[[[[[[[[[.[[.(((.]]]]]]]]]]..]])))...[[[.[[.[[[[.......]]]]..]].]]]	-13.26	-12.37
16	..[[[[[...........(((((]]]]].[[[[[[[[[[.........]]].]]]]]]]...))))).	-12.7	-10.25
13b	[[[[[[[.[[[[[(((((((((....[[....]]...))))....]]]]].]]]]]]].....)))))	-12.44	-11.25
11a	[[[[[[[.[[[[[.[[[.[[[[....(((((.]].]].]]]....]]]]].]]]]]]]...)))))..	-12.42	-11.64
13bs	..[[[[[..[[[[(((((....(((((......]]]]..]]]]].........)).)))....)))))	-12.27	-11.95
12	....[[[[[[..........]]]]]](((((((((([[[.........]]].)))))))...)))...	-11.68	-10.73
Input Sequence	GCGGUGUAAGUGCAGCCCGUCUUACACCUUGCGGCACAGGCACUAGUACUGAUGUCGUAUACAGGGCU
Table I: Predicted secondary structures for SARS-CoV-2 -1 PRF stimulating pseudoknot with G29U mutation. These structures are predicted by Iterative HFold given the input structures in Table B (stems 1, 2, 4, and 14 omitted), as well as stems 2a, 3a, 11a, 13b and 15a in Table F, as structural constraint. Input sequence provided in bottom row, U mutation italicized in red.

## Sheet: Table J
Initial Stem ID	Secondary Structure Prediction	Free Energy (kcal/mol)	Free Energy without Dangling (kcal/mol)
1, 3, 9, 18	((((((((((...[[[[[[[))))))))))[[[[[[[[[.........]]].]]]]]]..]].]]]]]*	-18.86	-18.47
8, 11	((((((((((.(([[[[[))))))))))))[[[[[[[[[.........]]].]]]]]].....]]]]]	-18.8	-18.48
14	.(((((((((...[[[[[[[)))))))))[[[[[[[[[[.........]]].]]]]]]].]].]]]]]	-17.82	-17.75
5, 13	..[[[[[[[[...(((((((]]]]]]]](((((((([[[.........]]].)))))))))).)))))	-17.63	-17.37
7	(((((((((....[[[[[[[.)))))))))[[[[[[[[[.........]]].]]]]]]..]].]]]]]	-17.37	-16.98
12	((((((((.....[[[[[[[..))))))))[[[[[[[[[.........]]].]]]]]]..]].]]]]]	-16.62	-16.23
4	[[[[[[[[[[..........]]]]]]]]]].[(((((((.........))).))))]...........	-16.33	-14.93
4a	[[[[[[[[[[..........]]]]]]]]]]........((((((([[[[)))))))]]]]........	-15.03	-13.53
2	..[[[[[[[[..........]]]]]]]]((((((((........[[[.[[[.)))))))).]]].]]]	-14.56	-14.31
10	[[[[[[[[[((((........]]]]]]]]]...)))).[[[[[[[....]]]]]]]............	-14.54	-11.83
16	[[[[[[[...........(((((]]]]]]][[[[[[[[[.........]]].]]]]]]....))))).	-13.75	-12.38
10s	(((([[[[[[......))))]]]]]][[[[[[[[[[[[[.........]]].]]]]]]]]...]]...	-13.15	-12.2
2s	[[[[[[[[(((((.....((((]]]]]]]].......))))....)))))...[[[........]]].	-13.1	-10.65
17	..[[[[[..[[[[(((((....(((((.(((..]]]]..]]]]]..)))....)).)))....)))))	-11.32	-11
Input Sequence	GCGGUGUAAGUGCAGCCCGUCUUACACCGUGCGGCACAGGCAUUAGUACUGAUGUCGUAUACAGGGCU
Table J: Predicted secondary structures for SARS-CoV-2 -1 PRF stimulating pseudoknot with C43U mutation. These structures are predicted by Iterative HFold given the input structures in Table B (stems 6 and 15 omitted), as well as stem 4a in Table F, as structural constraint. Native structure is marked with an asterisk (*) in row 1. Input sequence provided in bottom row, U mutation italicized in r…

[truncated: 13 more sheets: Table K, Table L, Table M, Table N, Table O, Table P, Table Q, Table R, Table S, Fig A, Fig B, Fig C, Fig D]
